# Supplementary material for: Metabolic, Hematological, and Functional Health in Adults with Down Syndrome and Significance of Parental Health Literacy: A Cross-Sectional Study
Source: Healthcare (Basel). 2025 May 21;13(10):1212. doi: 10.3390/healthcare13101212 (PMC12111464; doi:10.3390/healthcare13101212)
Supplement: Supplementary file 1 [file healthcare-13-01212-s001.zip]

Archive with 1 entries (1 files):
- healthcare-3637029-supplementary.pdf
